# Supplementary material for: Chatbot Outreach in Value-Based Preventive Care: Retrospective Analysis
Source: JMIR Med Inform. 2026 Feb 12;14:e81370. doi: 10.2196/81370 (PMC12946782; doi:10.2196/81370)
Supplement: Multimedia Appendix 2 [file medinform_v14i1e81370_app2.xlsx]

## Sheet: Table S1
			2021	2022	2023	Total, n(%)
		Total, n	12919	15222	22004	50,145(100%)
		PC, n	5426	8476	9579	23,481(47%)
		Gender, n(%)
		Male	2,277 (42)	3,756 (44)	4,487 (47)
		Female	3,149 (58)	4,720 (56)	5,092 (53)
		Ethnicity, n(%)
		Non-Hispanic or Latino	4,891 (90)	7,081 (84)	7,626 (80)
		Hispanic or Latino	535 (10)	1,395 (17)	1,953 (20)
		Race, n(%)
		White	3,946 (73)	5,721 (68)	5,881 (61)
		Black or African American	543 (10)	958 (11)	1,194 (13)
		Asian	296 (5)	454 (5)	645 (7)
		Other	641 (12)	1,343 (16)	1,859 (19)
		SVI, n(%)
		First Quartile	3,039 (56)	4,907 (58)	5,850 (61)
		Second Quartile	11 (0.2)	17 (0.2)	21 (0.2)
		Third Quartile	681 (13)	1,271 (15)	1,366 (14)
		Fourth Quartile	1,695 (31)	2,281 (27)	2,342 (24)
		Active PCP, n(%)
		Yes	4,836 (89)	6,825 (81)	8,055 (84)
		No	590 (11)	1,651 (20)	1,524 (16)
		Intervention, n(%)
		Phone	2,393 (44)	2,956 (35)	5,022 (52)
		Chat	1,292 (24)	1,234 (15)	3,541 (37)
		Email	77 (1.4)	14 (0.2)	14 (0.1)
		Multiple Channel	1,664 (31)	4,272 (50)	1,002 (11)
		Outcome, n(%)
		Yes	3,245 (60)	4,031 (48)	5,111 (53)
		No	2,181 (40)	4,445 (52)	4,468 (47)
		Age, mean(sd)	72.8(11.6)	60.2(27.1)	49.4(30.5)
		Age, range	1989-03-01	1989-03-01	1989-03-01
		Count of Gaps, mean(sd)	1.7(1)	1.3(0.6)	1.2(0.6)
		Count of Gaps, range	2025-01-08	2025-01-07	2025-01-07

## Sheet: Table S2
			2021	2022	2023	Total, n(%)
		Total, n	12919	15222	22004	50,145(100%)
		BP, n	1486	1855	2550	5,891(12%)
		Gender, n(%)
		Male	665 (45)	866 (47)	1,191 (47)
		Female	821 (55)	989 (53)	1,359 (53)
		Ethnicity, n(%)
		Non-Hispanic or Latino	1,213 (82)	1,484 (80)	2,074 (81)
		Hispanic or Latino	273 (18)	371 (20)	476 (19)
		Race, n(%)
		White	813 (55)	1,043 (56)	1,383 (54)
		Black or African American	225 (15)	285 (15)	458 (18)
		Asian	123 (8)	124 (7)	183 (7)
		Other	325 (22)	403 (22)	526 (21)
		SVI, n(%)
		First Quartile	993 (67)	1,198 (65)	1,392 (55)
		Second Quartile	1 (0.1)	2 (0.1)	4 (0.2)
		Third Quartile	83 (5.6)	187 (10)	426 (17)
		Fourth Quartile	409 (28)	468 (25)	728 (29)
		Active PCP, n(%)
		Yes	1,266 (85)	1,463 (79)	2,091 (82)
		No	220 (15)	392 (21)	459 (18)
		Intervention, n(%)
		Phone	1,216 (82)	1,412 (76)	732 (29)
		Chat	269 (18)	440 (24)	1,221 (48)
		Email	-	-	4 (0.2)
		Multiple Channel	1 (0.1)	3 (0.2)	593 (23)
		Outcome, n(%)
		Yes	1,042 (70)	1,135 (61)	1,440 (56)
		No	444 (30)	720 (39)	1,110 (44)
		Age, mean(sd)	66.3(10.9)	65.3(11.6)	65.6(11.8)
		Age, range	23-85	22-85	21-85
		Count of Gaps, mean(sd)	2(1.1)	1.7(0.9)	1.9(1)
		Count of Gaps, range	2025-01-08	2025-01-06	2025-01-07

## Sheet: Table S3
			2021	2022	2023	Total, n(%)
		Total, n	12919	15222	22004	50145(100%)
		CX, n	4264	3415	7656	15335(31%)
		Gender, n(%)
		Male	1,015 (24)	1,087 (32)	2,063 (27)
		Female	3,249 (76)	2,328 (68)	5,593 (73)
		Ethnicity, n(%)
		Non-Hispanic or Latino	3,787 (89)	2,952 (86)	6,401 (84)
		Hispanic or Latino	477 (11)	463 (14)	1,255 (16)
		Race, n(%)
		White	3,038 (71)	2,346 (69)	4,613 (60)
		Black or African American	428 (10)	344 (10)	957 (13)
		Asian	216 (5)	207 (6)	634 (8)
		Other	582 (14)	518 (15)	1,452 (19)
		SVI, n(%)
		First Quartile	2,719 (64)	2,371 (69)	4,480 (59)
		Second Quartile	12 (0.3)	6 (0.2)	4 (0.1)
		Third Quartile	657 (15)	390 (11)	1,227 (16)
		Fourth Quartile	876 (21)	648 (19)	1,945 (25)
		Active PCP, n(%)
		Yes	3,466 (81)	2,659 (78)	5,715 (75)
		No	798 (19)	756 (22)	1,941 (25)
		Intervention, n(%)
		Phone	3,910 (92)	2,422 (71)	2,005 (26)
		Chat	322 (8)	429 (13)	3,338 (44)
		Email	-	2 (0.1)	81 (1.1)
		Multiple Channel	32 (0.8)	562 (16)	2,232 (29)
		Outcome, n(%)
		Yes	1,698 (40)	577 (17)	1,600 (21)
		No	2,566 (60)	2,838 (83)	6,056 (79)
		Age, mean(sd)	62.6(8.5)	61.2(9.5)	56.4(10.9)
		Age, range	24-75	24-75	24-75
		Count of Gaps, mean(sd)	1.9(1.1)	1.6(0.9)	1.6(0.9)
		Count of Gaps, range	2025-01-08	2025-01-06	2025-01-07

## Sheet: Table S4
		2021	2022	2023	Total, n(%)
	Total, n	12919	15222	22004	50145(100%)
	DB, n	1743	1476	2219	5438(11%)
	Gender, n(%)
	Male	878 (50)	790 (54)	1,081 (49)
	Female	865 (50)	686 (46)	1,138 (51)
	Ethnicity, n(%)
	Non-Hispanic or Latino	1,428 (82)	1,284 (87)	1,725 (78)
	Hispanic or Latino	315 (18)	192 (13)	494 (22)
	Race, n(%)
	White	940 (54)	997 (68)	1,136 (51)
	Black or African American	283 (16)	171 (12)	384 (17)
	Asian	139 (8)	66 (4.5)	159 (7)
	Other	381 (22)	242 (16)	540 (24)
	SVI, n(%)
	First Quartile	954 (55)	988 (67)	1,087 (49)
	Second Quartile	4 (0.2)	6 (0.4)	3 (0.1)
	Third Quartile	347 (20)	238 (16)	512 (23)
	Fourth Quartile	438 (25)	244 (17)	617 (28)
	Active PCP, n(%)
	Yes	1,407 (81)	1,074 (73)	1,696 (76)
	No	336 (19)	402 (27)	523 (24)
	Intervention, n(%)
	Phone	1,569 (90)	1,273 (86)	821 (37)
	Chat	172 (10)	203 (14)	843 (38)
	Email	-	-	29 (1.3)
	Multiple Channel	2 (0.1)	-	526 (24)
	Outcome, n(%)
	Yes	1,124 (64)	449 (30)	993 (45)
	No	619 (36)	1,027 (70)	1,226 (55)
	Age, mean(sd)	62.8(10.4)	62.9(10.3)	60.1(11.8)
	Age, range	18-75	19-75	19-83
	Count of Gaps, mean(sd)	2.9(1.5)	2(1.1)	2.2(1.2)
	Count of Gaps, range	2025-01-08	2025-01-06	2025-01-07
