# Supplementary material for: Chatbot Outreach in Value-Based Preventive Care: Retrospective Analysis
Source: JMIR Med Inform. 2026 Feb 12;14:e81370. doi: 10.2196/81370 (PMC12946782; doi:10.2196/81370)
Supplement: Multimedia Appendix 4 [file medinform_v14i1e81370_app4.xlsx]

## Sheet: Table A
		Measure	Variable x Outcome	Year	n	Chi-square (df), P-value, Phi/V	Interpretation
		PC
			Active PCP Relationship	2021	5415	χ²(1)=270.8; P<.001; φ=0.22	Moderate
			Active PCP Relationship	2022	8445	χ²(1)=14.1; P<.001; φ=0.04	Weak
			Active PCP Relationship	2023	9544	χ²(1)=265.7; P<.001; φ=0.17	Weak
			Ethnicity	2021	5415	χ²(1)=0.2; P=.65; φ=0.01
			Ethnicity	2022	8445	χ²(1)=41.4; P<.001; φ=0.07	Weak
			Ethnicity	2023	9544	χ²(1)=46.8; P<.001; φ=0.07	Weak
			Gender	2021	5415	χ²(1)=8.7; P=.003; φ=0.04	Weak
			Gender	2022	8445	χ²(1)=8.7; P=.003; φ=0.03	Weak
			Gender	2023	9544	χ²(1)=5.4; P=.02; φ=0.02	Weak
			Intervention	2021	5415	χ²(3)=1,767.8; P<.001; V=0.57	Large
			Intervention	2022	8445	χ²(2)=220.3; P<.001; V=0.16	Moderate
			Intervention	2023	9544	χ²(2)=409.5; P<.001; V=0.21	Moderate
			Race Group	2021	5415	χ²(3)=8.8; P=.03; V=0.04	Weak
			Race Group	2022	8445	χ²(3)=54.9; P<.001; V=0.08	Weak
			Race Group	2023	9544	χ²(3)=20.5; P<.001; V=0.05	Weak
			SVI Quartile	2021	5415	χ²(2)=25.2; P<.001; V=0.07	Weak
			SVI Quartile	2022	8445	χ²(2)=10.4; P=.006; V=0.04	Weak
			SVI Quartile	2023	9544	χ²(2)=4.1; P=.13; V=0.02
		DB
			Active PCP Relationship	2021	1737	χ²(1)=29.9; P<.001; φ=0.13	Weak
			Active PCP Relationship	2022	1470	χ²(1)=7.2; P=.007; φ=0.07	Weak
			Active PCP Relationship	2023	2216	χ²(1)=1.5; P=.22; φ=0.03
			Ethnicity	2021	1737	χ²(1)=0.3; P=.59; φ=0.01
			Ethnicity	2022	1470	χ²(1)=2.0; P=.16; φ=0.04
			Ethnicity	2023	2216	χ²(1)=0.1; P=.77; φ=0.01
			Gender	2021	1737	χ²(1)=2.5; P=.11; φ=0.04
			Gender	2022	1470	χ²(1)=11.1; P<.001; φ=0.09	Weak
			Gender	2023	2216	χ²(1)=0.1; P=.70; φ=0.01
			Intervention	2021	1737	χ²(1)=10.1; P=.001; φ=0.08	Weak
			Intervention	2022	1470	χ²(1)=3.3; P=.07; φ=0.05
			Intervention	2023	2216	χ²(3)=41.3; P<.001; V=0.14	Moderate
			Race Group	2021	1737	χ²(3)=3.9; P=.27; V=0.05
			Race Group	2022	1470	χ²(3)=3.3; P=.35; V=0.05
			Race Group	2023	2216	χ²(3)=2.8; P=.42; V=0.04
			SVI Quartile	2021	1737	χ²(2)=2.8; P=.24; V=0.04
			SVI Quartile	2022	1470	χ²(2)=2.3; P=.32; V=0.04
			SVI Quartile	2023	2216	χ²(2)=18.6; P<.001; V=0.09	Weak
		CX
			Active PCP Relationship	2021	4252	χ²(1)=8.2; P=.004; φ=0.03	Weak
			Active PCP Relationship	2022	3407	χ²(1)=3.5; P=.06; φ=0.02
			Active PCP Relationship	2023	7571	χ²(1)=4.4; P=.04; φ=0.02	Weak
			Ethnicity	2021	4252	χ²(1)=0.0; P=.97; φ=0.00
			Ethnicity	2022	3407	χ²(1)=15.4; P<.001; φ=0.07	Weak
			Ethnicity	2023	7571	χ²(1)=6.1; P=.01; φ=0.03	Weak
			Gender	2021	4252	χ²(1)=35.0; P<.001; φ=0.09	Weak
			Gender	2022	3407	χ²(1)=5.1; P=.02; φ=0.04	Weak
			Gender	2023	7571	χ²(1)=2.2; P=.14; φ=0.02
			Intervention	2021	4252	χ²(2)=3.6; P=.17; V=0.06
			Intervention	2022	3407	χ²(2)=14.1; P<.001; V=0.10	Weak
			Intervention	2023	7571	χ²(2)=70.2; P<.001; V=0.10	Weak
			Race Group	2021	4252	χ²(3)=2.5; P=.47; V=0.02
			Race Group	2022	3407	χ²(3)=22.7; P<.001; V=0.00	Weak
			Race Group	2023	7571	χ²(3)=0.1; P=.99; V=0.00
			SVI Quartile	2021	4252	χ²(2)=4.2; P=.12; V=0.04
			SVI Quartile	2022	3407	χ²(2)=4.3; P=.12; V=0.05
			SVI Quartile	2023	7571	χ²(2)=17.0; P<.001; V=0.05	Weak
		BP
			Active PCP Relationship	2021	1484	χ²(1)=6.8; P=.009; φ=0.07	Weak
			Active PCP Relationship	2022	1852	χ²(1)=135.7; P<.001; φ=0.27	Moderate
			Active PCP Relationship	2023	2542	χ²(1)=1.7; P=.19; φ=0.04
			Ethnicity	2021	1484	χ²(1)=1.4; P=.23; φ=0.03
			Ethnicity	2022	1852	χ²(1)=0.5; P=.50; φ=0.02
			Ethnicity	2023	2542	χ²(1)=3.4; P=.07; φ=0.04
			Gender	2021	1484	χ²(1)=0.1; P=.78; φ=0.01
			Gender	2022	1852	χ²(1)=10.4; P=.001; φ=0.08	Weak
			Gender	2023	2542	χ²(1)=0.4; P=.52; φ=0.01
			Intervention	2021	1484	χ²(1)=17.0; P<.001; φ=0.11	Weak
			Intervention	2022	1852	χ²(1)=41.0; P<.001; φ=0.15	Weak
			Intervention	2023	2542	χ²(2)=58.1; P<.001; V=0.03	Weak
			Race Group	2021	1484	χ²(3)=3.8; P=.28; V=0.05
			Race Group	2022	1852	χ²(3)=3.1; P=.38; V=0.04
			Race Group	2023	2542	χ²(3)=7.4; P=.06; V=0.05
			SVI Quartile	2021	1484	χ²(2)=14.2; P<.001; V=0.10	Weak
			SVI Quartile	2022	1852	χ²(3)=21.7; P<.001; V=0.11	Moderate
			SVI Quartile	2023	2542	χ²(2)=34.3; P<.001; V=0.12	Weak
